# Supplementary material for: Proteomic research in sarcomas – current status and future opportunities
Source: Semin Cancer Biol. 2020 Apr;61:56–70. doi: 10.1016/j.semcancer.2019.11.003 (PMC7083238; doi:10.1016/j.semcancer.2019.11.003)
Supplement: Transparency Document [file mmc1.zip]

Archive with 9 entries (8 files):
- COI_YSCBI RLJ.pdf
- __MACOSX/
- __MACOSX/._COI_YSCBI RLJ.pdf
- COI_YSCBI_CW.pdf
- __MACOSX/._COI_YSCBI_CW.pdf
- COI_YSCBI_JB.pdf
- __MACOSX/._COI_YSCBI_JB.pdf
- COI_YSCBI_PH.pdf
- __MACOSX/._COI_YSCBI_PH.pdf
